# Supplementary material for: Reassessing the Prognostic Value of Lymph Node Metastasis in Deficient Mismatch Repair Colorectal Cancer
Source: Curr Oncol. 2025 Apr 27;32(5):254. doi: 10.3390/curroncol32050254 (PMC12110690; doi:10.3390/curroncol32050254)
Supplement: Supplementary file 1 [file curroncol-32-00254-s001.zip]

Archive with 1 entries (1 files):
- curroncol-3546799-supplementary.pdf
